# Supplementary material for: SHED-Dependent Oncogenic Signaling of the PEAK3 Pseudo-Kinase
Source: Cancers (Basel). 2021 Dec 17;13(24):6344. doi: 10.3390/cancers13246344 (PMC8699254; doi:10.3390/cancers13246344)
Supplement: Supplementary file 1 [file cancers-13-06344-s001.zip]

Archive with 6 entries (5 files):
- supplementary information/
- supplementary information/Figure S10.pdf
- supplementary information/Supplementary figures.pdf
- supplementary information/Table S1.xlsx
- supplementary information/Table S2.xlsx
- supplementary information/Table S3.xlsx
